# Supplementary material for: Relationships between double cycling and inspiratory effort with diaphragm thickness during the early phase of mechanical ventilation: A prospective observational study
Source: PLoS One. 2022 Aug 17;17(8):e0273173. doi: 10.1371/journal.pone.0273173 (PMC9385032; doi:10.1371/journal.pone.0273173)
Supplement: S1 Data — (XLSX) [file pone.0273173.s002.xlsx]

## Sheet: ALL
Di change from BL_day2	Di change from BL_day3	Di change from BL_day5	Di change from BL_day7	Di change	double cycling%_day1	double cycling%_day2	double cycling%_day3	deltaPes_day1	deltaPes_day2	deltaPes_day3
0.0506329	0.0759494	0.240506	0.329114	gain	0	0.0131579	0.0522727	-1.66	-1.95	-4.71
0.225	0.375	0.425		gain	0.0191304	0.0160643	0.0608	-8.37	-9.71	-15.92
-0.115942	-0.188406	-0.231884	-0.289855	lose	0	0.00436681	0.0110236	-0.83	-0.88	-1.05
0.097561	0.0731707			unchanged	0.000980392	0.00195695	0.00275862	-1.01	-0.81	-2.51
-0.04	-0.16	-0.24		lose	0.0178571	0.00204082	0.0175573	-5.37	-4.04	-2.92
0.15	0.125			gain	0.0113537	0.00413793	0.0125	-4.13	-5.69	-10.39
-0.170732	-0.341463			lose	0.00246711	0.0038961	0.105	-4.83	-6.5	-18.64
-0.0285714	0.314286			gain	0.00148258	0.000847458	0.0581197	-7.36	-3.29	-12.16
0.0487805	0.170732			gain	0.238049	0.0860927	0.0310345	-7.92	-12.45	-10.27
-0.0821918	-0.164384			lose	0	0.00208333	0.00292683	-0.62	-1.03	-2.59
-0.0294118	-0.0588235	-0.176471	-0.176471	lose	0.0326087	0.0417124	0.033	-8.47	-5.69	-8.98
-0.104167	-0.229167	-0.166667		lose	0.00625	0.00406504	0	-3.2	-3.19	-0.92
-0.22	-0.18	-0.24		lose	0	0	0	-1.12	-2.12	-1.39
0.375	0.8125	0.28125		gain	0.0500379	0.0150628	0.306977	-15.87	-12.91	-22.98
-0.0731707	0.146341	0.22		gain	0.00806452	0.0192802	0.00174672	-0.27	-2.97	-3.23
0.0833333	-0.366667			lose	0.00417246	0.0038961	0.0038961	-2.87	-2.55	-7.59
-0.17	-0.34			gain	0.00246711	0.00413793	0.105	-4.73	-6.52	-16.64
0.183673	0.183673	0.387755	0.163265	gain	0.0255034	0.0201439	0.0572917	-24.03	-8.46	-12.9
-0.2	-0.325	-0.3	-0.3	lose	0.0016129	0.00261438	0	-0.53	-2.21	-3.87
